# Supplementary material for: Ultrafine mapping of chromosome conformation at hundred basepair resolution reveals regulatory genome architecture
Source: Proc Natl Acad Sci U S A. 2023 Nov 3;120(45):e2313285120. doi: 10.1073/pnas.2313285120 (PMC10636305; doi:10.1073/pnas.2313285120)
Supplement: Supplementary file 2 — Dataset S01 (XLSX) [file pnas.2313285120.sd01.xlsx]

## Sheet: Sheet1
Viewpoint	Position (hg19)	Outer Primer	Inner Primer	Padding Sequence
Boundary-DpnII	chr9:19926377	CACCTTTCATTCAGTACCTCCCTTCA	GAAAGCCCTGTCTCCTGTCCTTG	GACTGG
Boundary-Csp6I	chr9:19926333	TTTCCTTTTCGCTCCGCTGTAGT	CCGCTGTAGTTACGTGACTCACCTTT	CATTCA
Boundary-NlaIII	chr9:19926164	CGCCATAACCTCAACTCAGTCCT	CAGTCCTCTCCCGCCATCTAGT	GGT
Boundary-Triple	chr9:19926164	CGCCATAACCTCAACTCAGTCCT	CAGTCCTCTCCCGCCATCTAGT	GGT
MLLT3-DpnII	chr9:20623064	AACGAGCATGAAAATAGCAATGACTGA	AGCAATGACTGAGGCTGTTCTAACC	CGCAAC
MLLT3-Csp6I	chr9:20622883	AGCCCTCAGCAGCCGGAGA	CGGAGAGGGGGTGTTAAATCAAGT	CCTTAG
MLLT3-NlaIII	chr9:20622509	CTCCCTCCGCCCTGTGAG	CTCGGAGCCCGGGTGTCA	GGCGCCACGGCG
MLLT3-Triple	chr9:20622509	CTCCCTCCGCCCTGTGAG	CTCGGAGCCCGGGTGTCA	GGCGCCACGGCG
IFNB1-DpnII	chr9:21077304	GAGTGGAAATCCTAAGGAACTTTTACTTCA	TTAACAGACTTACAGGTTACCTCCGAAAC	TGAA
IFNB1-Csp6I	chr9:21077396	TGAGCAGTCTGCACCTGAAAAGA	TGGGAGGATTCTGCATTACCTGA	AGGCCAAGGA
IFNB1-NlaIII	chr9:21077956	GAAGTGAAAGTGGGAAATTCCTCTGA	TTCCTCTGAATAGAGAGAGGACCATC	TCATATAAATAGGCCATACC
IFNB1-Triple	chr9:21077956	GAAGTGAAAGTGGGAAATTCCTCTGA	TTCCTCTGAATAGAGAGAGGACCATC	TCATATAAATAGGCCATACC
ECAD9 [Nonrisk/Risk]	chr9:22124746	CTATCTTGAAGGCAGGCCACACT	CTTGTGTAAACAATGGTATCACATTCTAACTT	AGCTGAGAC[G/C]ACTTCTGGCCCTGA
