# Supplementary material for: Ultrafine mapping of chromosome conformation at hundred basepair resolution reveals regulatory genome architecture
Source: Proc Natl Acad Sci U S A. 2023 Nov 3;120(45):e2313285120. doi: 10.1073/pnas.2313285120 (PMC10636305; doi:10.1073/pnas.2313285120)
Supplement: Supplementary file 3 — Dataset S02 (XLSX) [file pnas.2313285120.sd02.xlsx]

## Sheet: Sheet1
Viewpoint	Replication	Total Read	On Target Ratio	Unique Read	Intrachromosome Ratio	In-TAD Ratio
Boundary-DpnII	1	9903873	0.849452	19803	0.448366	0.65165
	2	12050430	0.868979	22113	0.447113	0.646101
Boundary-Csp6I	1	3613316	0.935067	8632	0.489458	0.651598
	2	2899486	0.92432	5704	0.503682	0.685694
Boundary-NlaIII	1	2266904	0.91403	20003	0.46343	0.608738
	2	2067982	0.911949	26365	0.489209	0.604512
Boundary-Triple_Ctrl	1	6166334	0.968861	98426	0.676417	0.680746
	2	8287678	0.946454	101384	0.692742	0.680535
Boundary-Triple_Induced	1	5648676	0.926495	102319	0.651951	0.663184
	2	6113449	0.921895	108429	0.649107	0.656262
MLLT3-DpnII	1	4746406	0.930644	22643	0.471316	0.732946
	2	6462079	0.941451	24034	0.462012	0.716409
MLLT3-Csp6I	1	5109338	0.94961	9467	0.494877	0.736606
	2	4809153	0.948342	6271	0.531654	0.782244
MLLT3-NlaIII	1	1613409	0.890996	32103	0.518363	0.734812
	2	1522203	0.87853	33497	0.508971	0.744384
MLLT3-Triple_Ctrl	1	11108271	0.95552	75018	0.557373	0.741659
	2	19623818	0.95983	74235	0.565138	0.742736
MLLT3-Triple_Induced	1	19488449	0.930652	68200	0.549091	0.695151
	2	17435504	0.934815	78689	0.537394	0.678979
IFNB1-DpnII	1	8082998	0.553601	4983	0.388922	0.746646
	2	9094900	0.538952	4791	0.282822	0.718819
IFNB1-Csp6I	1	22362696	0.290779	3766	0.229952	0.743649
	2	17115256	0.25071	5523	0.436538	0.670261
IFNB1-NlaIII	1	21198926	0.168789	5885	0.504333	0.788073
	2	23438769	0.166396	5663	0.424863	0.739817
IFNB1-Triple_Ctrl	1	12520527	0.41403	16682	0.54376	0.722963
	2	10331398	0.387573	17689	0.591554	0.730887
IFNB1-Triple_Induced	1	9631644	0.348182	27829	0.679471	0.688455
	2	8253459	0.350511	32334	0.673223	0.681918
ECAD9	1	9248315	0.87	128749	0.38	0.6
	2	8074667	0.82	89873	0.41	0.66
