# Supplementary material for: Ultrafine mapping of chromosome conformation at hundred basepair resolution reveals regulatory genome architecture
Source: Proc Natl Acad Sci U S A. 2023 Nov 3;120(45):e2313285120. doi: 10.1073/pnas.2313285120 (PMC10636305; doi:10.1073/pnas.2313285120)
Supplement: Supplementary file 4 — Dataset S03 (XLSX) [file pnas.2313285120.sd03.xlsx]

## Sheet: Sheet1
Site	Target	Sequence	Position (hg19; chr9)
MLLT3 S1	gRNA Left 1	TATTTTTCAGAGTTGAAATT	20612755
	gRNA Right 1	AACTGGGACAATCTTTTTGG	20613816
	gRNA Left 2	ATAAAATGCTTAATCCCACC	20612715
	gRNA Right 2	ATGTTAAATTTCTAGAAGGG	20613878
	Validation Left	TCTCAAGTGTCCTTTCCAGCTCT
	Validation Right	CCTTTCCTTCCTTCCTTCTTTCA
MLLT3 S2	gRNA Left 1	CAAGTCTATACAGCAATGAC	20625749
	gRNA Right 1	AGGTGCTACTTATTAAATTA	20626696
	gRNA Left 2	ACACTCTAATTACACGTTAA	20625638
	gRNA Right 2	ATGCTTAGTGGAATAGTTCT	20626849
	Validation Left	TTGTGTACTTGACAATGTGGTTATAGAAA
	Validation Right	TTGTTGAAGTTTGAGCTGTCCAA
MLLT3 S3	gRNA Left 1	GAGGAGGATGACATAAGTGC	20629747
	gRNA Right 1	TACCCCTCACAGACATTTTA	20631067
	gRNA Left 2	TAAATTTTTTTATAGAGAGG	20629851
	gRNA Right 2	TAAATATGATGACAGTGTTC	20631240
	Validation Left	CAAAAAGACGAGGATAGGTCCAG
	Validation Right	GGCCTTGATTGAAGGAAAGGTTA
MLLT3 S4	gRNA Left 1	GCTCCCCAGTTTTGCCAAGT	20632843
	gRNA Right 1	AGATGTGGGTAATGTATGGT	20633966
	gRNA Left 2	CGGGTATAAGCAAGCCCACT	20632845
	gRNA Right 2	GAACAGATGTGGGTAATGTA	20633962
	Validation Left	GGGCATTTGTCATTACACAGGAT
	Validation Right	TCCTGTACCTGTCTCAATGATGC
GFP	Negative Ctrl	GAAGTTCGAGGGCGACACCC
