# Supplementary material for: Ultrafine mapping of chromosome conformation at hundred basepair resolution reveals regulatory genome architecture
Source: Proc Natl Acad Sci U S A. 2023 Nov 3;120(45):e2313285120. doi: 10.1073/pnas.2313285120 (PMC10636305; doi:10.1073/pnas.2313285120)
Supplement: Supplementary file 5 — Dataset S04 (XLSX) [file pnas.2313285120.sd04.xlsx]

## Sheet: Sheet1
Column1	Rep 1	Rep 2	Rep 3	Rep 4	Rep 5
Raw reads	1043541346	2074938244	3196905866	3071890673	2965478312
Mapped Contacts	889775906	1765192278	2717276890	2606887017	2515356700
Unique Contacts	636603108	1242385471	1808577192	1789041704	1701377395
Cis Contacts	592135524	1153435774	1676938486	1657679775	1578679264
Trans Contacts	44467584	88949697	131638706	131361929	122698131
